# Supplementary material for: Organic Moiety on Sn(IV) Does Matter for In Vitro Mode of Action: nBu3Sn(IV) Compounds with Carboxylato N-Functionalized 2-Quinolones Induce Anoikis-like Cell Death in A375 Cells
Source: Pharmaceutics. 2024 Nov 28;16(12):1529. doi: 10.3390/pharmaceutics16121529 (PMC11679857; doi:10.3390/pharmaceutics16121529)
Supplement: Supplementary file 1 [file pharmaceutics-16-01529-s001.zip]

Archive with 1 entries (1 files):
- pharmaceutics-3264233-supplementary.pdf
